# Supplementary material for: Disparities of Plasmodium falciparum infection, malaria-related morbidity and access to malaria prevention and treatment among school-aged children: a national cross-sectional survey in Côte d’Ivoire
Source: Malar J. 2015 Jan 5;14:7. doi: 10.1186/1475-2875-14-7 (PMC4326184; doi:10.1186/1475-2875-14-7)
Supplement: Supplementary file 1 — Additional file 1: Disparities in prevention and treatment against malaria, self-reported and clinical morbidity, and distance to health facilities across socioeconomic groups, as assessed by the concentration index (C-index). (XLS 36 KB) [file 12936_2014_3670_MOESM1_ESM.xls]

## Sheet: Additional_file_1_Houngbedji et
Additional file 1 Disparities in prevention and treatment against malaria, self-reported and clinical morbidity, and distance to health facilities across
socioeconomic groups, as assessed by a concentration index
Variable	Total (n=5,122)	Socioeconomic status					C-	C- index standard error	C-index t-test
							index
		1 (n=1,076)	2 (n=1,011)	3 (n=946)	4 (n=966)	5 (n=1,123)
Net usage
Bed net ownership	74.0	72.7	73.1	71.5	75.2	77.1	0.0122	0.0045	2.68*
Children sleeping under a net	48.6	48.6	47.9	46.1	46.9	52.7	0.0131	0.0140	0.94
Children slept under a net last night	43.1	44.3	42.4	40.7	40.7	46.4	0.0056	0.0166	0.34
Other preventive measures
Fumigating coil	33.4	26.2	30.8	32.2	35.0	42.2	0.0902	0.0222	4.07*
Insecticide spray	35.3	19.9	25.2	30.9	42.2	57.1	0.2132	0.0337	6.32*
Smoke by burning leaves	21.0	21.7	20.9	20.7	19.9	21.5	- 0.0047	0.0088	- 0.53
Malaria treatment	17.5	12.1	12.9	18.0	21.8	22.5	0.1384	0.0224	6.19*
Self-reported morbidity
Headache	54.3	58.7	54.3	53.6	52.2	52.5	- 0.0222	0.0083	- 2.68*
Hot body	48.0	50.3	45.6	48.7	46.8	48.1	- 0.0059	0.0093	- 0.63
Abdominal pain	50.9	53.7	51.7	50.3	48.7	50.0	- 0.0164	0.0054	- 3.02*
Vomiting	34.9	34.5	35.7	37.2	35.0	32.5	- 0.0114	0.0125	- 0.91
Fatigue	48.3	52.0	46.8	46.2	46.9	49.2	- 0.0089	0.0142	- 0.63
Loss of appetite	29.0	27.5	27.2	30.3	28.8	31.2	0.0255	0.0070	3.60*
Malaria	30.3	33.6	29.7	29.2	29.9	29.1	- 0.0242	0.0135	- 1.80
Clinical morbidity
Fever	1.5	2.0	0.9	1.1	2.1	1.4	- 0.2017	0.1571	- 1.28
Anaemia	28.8	31.0	28.6	30.2	28.7	25.9	-0.0298	0.0128	- 2.33*
Distance to nearest health facilities
<1 km	71.7	50.1	62.4	73.8	82.2	89.8	0.1133	0.0268	4.23*
1-5 km	10.4	17.1	13.4	10.6	6.9	4.3	- 0.2520	0.0622	- 4.05*
>5 km	17.9	32.8	24.2	15.6	10.9	6.0	- 0.3062	0.0675	- 4.54*
*: t-test significant; SE: standard error
C-index: concentration index is used to quantify the degree of inequality for a given variable in relation to socioeconomic groups and the direction
of an association between this variable and the socioeconomic group
Socioeconomic status: from less wealthy (1) to wealthiest (5)
